# Supplementary material for: Impact of Natural-Based Viscosity Modifiers of Inhalation Drugs on the Dynamic Surface Properties of the Pulmonary Surfactant
Source: Materials (Basel). 2023 Feb 28;16(5):1975. doi: 10.3390/ma16051975 (PMC10004148; doi:10.3390/ma16051975)
Supplement: Supplementary file 1 [file materials-16-01975-s001.zip]

Archive with 1 entries (1 files):
- materials-2170484-supplementary.pdf
